# Supplementary material for: Influence of thermal-cycling or staining medium on the surface properties and color stability of conventional, milled, and 3D-printed base materials
Source: Sci Rep. 2024 Nov 22;14:28928. doi: 10.1038/s41598-024-80380-8 (PMC11582674; doi:10.1038/s41598-024-80380-8)
Supplement: Supplementary file 1 — Supplementary Material 1 [file 41598_2024_80380_MOESM1_ESM.xlsx]

## Sheet: Surface roughness(Sa)
Bfore thermalcycling	After thermalcycling	Group
0.067	0.143	Conventional
0.069	0.14	Conventional
0.056	0.117	Conventional
0.06	0.125	Conventional
0.069	0.154	Conventional
0.06	0.125	Conventional
0.069	0.15	Conventional
0.06	0.136	Conventional
0.056	0.121	Conventional
0.063	0.128	Conventional
0.067	0.103	Conventional
0.063	0.138	Conventional
0.082	0.16	Conventional
0.079	0.147	Conventional
0.069	0.104	Conventional
0.091	0.138	Milled
0.095	0.127	Milled
0.1	0.162	Milled
0.116	0.121	Milled
0.087	0.131	Milled
0.121	0.108	Milled
0.112	0.146	Milled
0.098	0.126	Milled
0.107	0.125	Milled
0.105	0.134	Milled
0.096	0.168	Milled
0.111	0.154	Milled
0.11	0.134	Milled
0.092	0.125	Milled
0.093	0.132	Milled
0.226	0.456	3D-printed
0.167	0.552	3D-printed
0.198	0.423	3D-printed
0.21	0.395	3D-printed
0.196	0.48	3D-printed
0.228	0.326	3D-printed
0.203	0.445	3D-printed
0.189	0.435	3D-printed
0.188	0.45	3D-printed
0.237	0.441	3D-printed
0.282	0.536	3D-printed
0.21	0.498	3D-printed
0.229	0.666	3D-printed
0.19	0.489	3D-printed
0.27	0.549	3D-printed

## Sheet: Contact angle
Bfore thermalcycling	After thermalcycling	Group
63.2	73.6	Conventional
64.1	72.8	Conventional
63.9	72.6	Conventional
62.7	73.2	Conventional
63.6	74.1	Conventional
62.6	73.5	Conventional
63.4	73.2	Conventional
63.3	74	Conventional
62.5	73.3	Conventional
62.3	72.2	Conventional
63.5	73.4	Conventional
62.7	73.5	Conventional
64.5	74.5	Conventional
63.5	73.8	Conventional
64.2	72.4	Conventional
63.3	75	Milled
64.9	75.2	Milled
65.3	74.2	Milled
64.1	72.7	Milled
63	73.8	Milled
65.7	72.6	Milled
64.5	74.8	Milled
64.2	73.6	Milled
63.5	73.4	Milled
64.2	74.5	Milled
63.1	75.3	Milled
64.5	74	Milled
63.8	74.6	Milled
64	73.4	Milled
63.3	73.8	Milled
68.9	79	3D-printed
66.1	77.8	3D-printed
68.9	77.5	3D-printed
69.1	76.5	3D-printed
67.3	75.8	3D-printed
69.1	74.9	3D-printed
67.9	77.6	3D-printed
68	78.1	3D-printed
66.1	77.2	3D-printed
69	77.8	3D-printed
69.5	78.5	3D-printed
68.8	78.4	3D-printed
66.9	78.3	3D-printed
67.2	79	3D-printed
68.4	78.5	3D-printed

## Sheet: ΔE（different thermal cycles）
5000 thermal cycles	10000 thermal cycles	Group
0.66	0.97	Conventional
0.88	0.91	Conventional
0.71	0.37	Conventional
0.48	0.77	Conventional
0.74	0.74	Conventional
1.31	1.55	Conventional
0.91	1.31	Conventional
0.39	0.32	Conventional
0.93	1.29	Conventional
1.29	1.12	Conventional
1.32	2.58	Conventional
1.38	1.83	Conventional
1.76	1.7	Conventional
1.43	1.24	Conventional
0.83	1.05	Conventional
0.95	0.73	Conventional
1.06	2.09	Conventional
1.23	1.42	Conventional
0.96	1.61	Conventional
1.22	1.48	Conventional
1.62	1.98	Conventional
0.82	0.88	Conventional
1.04	2.21	Conventional
1.46	1.33	Conventional
1.76	2.71	Conventional
1.02	0.64	Conventional
1.69	1.97	Conventional
0.96	1.32	Conventional
1.68	3.16	Conventional
1.27	1.65	Conventional
1.21	1.4	Conventional
1.26	2.54	Conventional
1.07	0.94	Conventional
0.53	1.25	Conventional
1.1	1.24	Conventional
1.72	2	Conventional
1.21	1.27	Conventional
0.46	0.7	Conventional
1.45	1.82	Conventional
0.28	0.38	Conventional
0.1	0.31	Milled
0.75	0.94	Milled
0.47	0.74	Milled
0.51	0.62	Milled
0.59	1.47	Milled
0.43	1.46	Milled
0.34	1.53	Milled
0.71	0.78	Milled
0.58	0.76	Milled
0.33	0.89	Milled
0.78	1.44	Milled
1.05	1.57	Milled
0.78	1	Milled
0.98	1.39	Milled
0.82	0.93	Milled
1.18	1.41	Milled
0.6	1.45	Milled
0.81	1.59	Milled
0.74	1.04	Milled
0.9	0.98	Milled
0.77	1.02	Milled
0.12	0.97	Milled
0.52	1.06	Milled
0.76	1.69	Milled
0.85	1.05	Milled
1.36	2.11	Milled
0.77	1.78	Milled
0.38	2.25	Milled
0.6	1.29	Milled
0.71	2.05	Milled
0.41	1.08	Milled
0.12	0.84	Milled
0.11	0.59	Milled
0.5	0.9	Milled
0.31	0.48	Milled
0.37	0.84	Milled
0.48	0.47	Milled
0.57	0.55	Milled
0.4	0.9	Milled
0.05	0.7	Milled
1.66	1.78	3D-printed
1.01	1.13	3D-printed
2.08	2.36	3D-printed
1.75	1.34	3D-printed
2.03	3.45	3D-printed
0.98	2.95	3D-printed
1.98	3.29	3D-printed
0.86	3.01	3D-printed
1.24	0.97	3D-printed
1.87	2.4	3D-printed
1.97	1.32	3D-printed
1.97	2.29	3D-printed
1.88	1.83	3D-printed
0.74	1.38	3D-printed
1.99	1.79	3D-printed
2.34	1.66	3D-printed
1.67	2.66	3D-printed
1.22	3.2	3D-printed
1.07	1.86	3D-printed
2.08	2.71	3D-printed
1.63	2.34	3D-printed
1.49	2.48	3D-printed
0.99	2.56	3D-printed
1.56	1.64	3D-printed
2.23	2.27	3D-printed
1.75	2.04	3D-printed
1.42	1.64	3D-printed
1.57	2.56	3D-printed
0.9	0.84	3D-printed
1.06	1.56	3D-printed
1.14	0.86	3D-printed
1.23	1.04	3D-printed
1.68	2.43	3D-printed
1.24	3.06	3D-printed
1.29	1.11	3D-printed
1.49	1.43	3D-printed
1.6	1.16	3D-printed
1.08	3.04	3D-printed
1.25	2.52	3D-printed
1.48	0.54	3D-printed

## Sheet: ΔE（different staining media）
	7Days					30Days					Groups
staining mediia	distilled water	artificial saliva	green tea	coca cola		distilled water	artificial saliva	green tea	coca cola
	1.35	1.78	2.24	1.37		1.32	2.73	2.51	1.68		Conventional
	1.22	1.12	1.48	2.92		0.92	2.1	2.16	2.85		Conventional
	0.62	1.22	2.51	1.58		1.08	2.31	2.76	1.82		Conventional
	0.64	1.21	1.17	1.35		1.99	1.81	1.73	1.39		Conventional
	0.74	1.17	2.18	1.78		0.72	1.54	3.49	1.92		Conventional
	0.98	0.56	0.76	2.23		0.99	1.68	1.32	2.59		Conventional
	1.21	2.02	2.32	1.91		1.1	2.87	2.48	1.69		Conventional
	0.53	1.39	2.64	0.75		1.29	1	3.01	0.84		Conventional
	1.27	1.31	2.44	2.47		1.09	1.36	2.8	2.8		Conventional
	1.4	0.92	1.95	1.3		1.79	1.94	2.12	1.37		Conventional
	0.33	2.23	1.18	0.77		1.52	1.27	1.37	0.91		Milled
	0.94	1.53	1.68	0.59		0.89	1.64	1.7	0.7		Milled
	0.75	0.67	2.35	0.33		0.75	1.57	2.6	0.45		Milled
	0.75	1.12	1.84	0.63		1.34	1.67	2.07	0.65		Milled
	1	0.82	1.48	0.56		0.68	1.31	1.71	0.55		Milled
	1.43	1.33	2.67	0.43		0.79	2.15	2.88	0.49		Milled
	0.89	1.2	1.97	0.53		0.92	1.28	2.3	0.58		Milled
	0.86	2.17	2.11	0.55		1.99	0.8	1.49	0.58		Milled
	0.92	0.83	1.35	0.6		0.92	1.48	1.64	0.78		Milled
	0.95	0.75	1.33	0.28		0.77	1.58	1.59	0.36		Milled
	1.65	3.18	1.48	2.1		3.91	5.58	3.34	2.9		3D-printed
	2.33	1.79	3.15	2.5		4.43	3.61	3.74	3.21		3D-printed
	4.1	2.88	3.17	3.62		4.28	3.51	3.92	4.58		3D-printed
	2.91	2.17	2.09	3.83		3.72	4.23	3.59	4.91		3D-printed
	4.33	2.78	3.5	1.92		3.27	6.25	4.67	3.6		3D-printed
	2.56	2.51	2.15	3.46		4.89	4.04	4.63	5.9		3D-printed
	3.16	3.96	3.92	2.57		4.55	4.97	4.29	3.23		3D-printed
	2.42	2.79	2.08	3.45		4.16	6.5	3.24	5.43		3D-printed
	2.96	2.61	2.45	3.28		5.61	5.95	2.6	3.71		3D-printed
	3.24	3.95	2.46	2.51		5.83	5.36	4.54	4.54		3D-printed
